# Supplementary material for: Antibiotic Resistance of Salmonella Typhimurium Monophasic Variant 1,4,[5],12:i:-in China: A Systematic Review and Meta-Analysis
Source: Antibiotics (Basel). 2022 Apr 16;11(4):532. doi: 10.3390/antibiotics11040532 (PMC9031511; doi:10.3390/antibiotics11040532)
Supplement: Supplementary file 1 [file antibiotics-11-00532-s001.zip]

Archive with 1 entries (1 files):
- antibiotics-1668588-supplementary.pdf
